# Supplementary material for: Enhanced ALOX12 Gene Expression Predicts Therapeutic Susceptibility to 5-Azacytidine in Patients with Myelodysplastic Syndromes
Source: Int J Mol Sci. 2024 Apr 23;25(9):4583. doi: 10.3390/ijms25094583 (PMC11083213; doi:10.3390/ijms25094583)
Supplement: Supplementary file 1 [file ijms-25-04583-s001.zip]

Archive with 1 entries (1 files):
- ijms-2961733-supplementary.xlsx
