# Supplementary material for: Enhanced ALOX12 Gene Expression Predicts Therapeutic Susceptibility to 5-Azacytidine in Patients with Myelodysplastic Syndromes
Source: Int J Mol Sci. 2024 Apr 23;25(9):4583. doi: 10.3390/ijms25094583 (PMC11083213; doi:10.3390/ijms25094583)
Supplement: Supplementary file 1 [file ijms-25-04583-s001.zip › ijms-2961733-supplementary.xlsx]

## Sheet: Table S1
Gene name	Test region	Unmethylated/Methylated	Forward (5' → 3')	Reverse (5' → 3')
ANGPT2	R1	U	TGGTAAGGTTATGGATAGTGTATGT	CCTTACTAATCACACATAATCACCAC
		M	CGGTAAGGTTATGGATAGTGTACGT	CTTACTAATCACACATAATCACCGC
BIK	R1	U	GAAGTTTTTTGGGTGGTTTATAGAT	CCCACCAACAACTTACTAAAACAAT
		M	AAGTTTTTCGGGTGGTTTATAGAC	GCCAACGACTTACTAAAACGAT
	R2	U	GGTTAGATTGTAGTGTGGTAATGT	TCCTATTCCAAACTTTCTAAACATC
		M	GTTAGATCGTAGCGCGGTAAC	CCTATTCCGAACTTTCTAAACGTC
PRAME	R1	U	TTTTGAGGTTTGTGTATGTTTTTTTT	CCTATCAACAAATCTATATTAACAAC
		M	AGGTTCGCGTATGTTTTTTTC	CCTATCAACAAATCTATATTAACGAC
CHAC1	R1	U	GATTTTAGGAGGGGTTTTAGAGATG	CAACCTTACCACTAATACATCTAACCA
		M	GATTTTAGGAGGGGTTTTAGAGAC	CTTACCGCTAATACATCTAACCGAA
ADCYAP1	R1	U	TTAGTGTAGGAATTTGAAGAAGTGT	TACCAAACAAAAAAATCAACAATCA
		M	TTAGCGTAGGAATTTGAAGAAGC	AAACGAAAAAATCAACAATCGAA
	R2	U	TGTTTAGATATTAATGTTAGATGGTGA	CCAAAAAAACTACCAAATAAAACAAC
		M	TGTTTAGATATTAACGTTAGACGGC	CAAAAAAACTACCAAATAAAACGAC
ALOX12	R1	U	TTAGGTATTGGAGGATATATGGGTT	ATAAACCAACTTCTAAAAAATCAAC
		M	TTAGGTATTGGAGGATATATGGGTC	ATAAACCGACTTCTAAAAAATCGAC
	R2	U	ATTTTAGTATGGTTTTTTAGGTTGA	AAAAAATAAATCCATCTTCCAAACA
		M	ATTTTAGTACGGTTTTTTAGGTCGA	AAATAAATCCATCTTCCAAACGA
	R3	U	TTGTATAGGATTTGGTTTTTTTTGT	CAACTACAACTCCAACTCCACC
		M	AATCGTATAGGATTCGGTTTTTTTC	CAACTACAACTCCAACTCCGC
	R4	U	ATAGGGTTTGTAGTTGGGATTTTG	CCAATTCTTAAAAAAACTTCACATC
		M	ATAGGGTTCGTAGTTGGGATTTC	CCGATTCTTAAAAAAACTTCACGT
	R5	U	TTTTTATTAAGTTTGGTTTGGGTTT	AATAATACTTACACAACCTCACAAA
		M	TTTTTATTAAGTTTGGTTTGGGTTC	CAATAATACTTACGCAACCTCACG
